# Supplementary material for: Better to Be in Bad Company than to Be Alone? Aedes Vectors Respond Differently to Breeding Site Quality in the Presence of Others
Source: PLoS One. 2015 Aug 5;10(8):e0134450. doi: 10.1371/journal.pone.0134450 (PMC4526638; doi:10.1371/journal.pone.0134450)
Supplement: S1 Database — Database collected during the experimental period and used to perform all statistical analysis. (CSV) [file pone.0134450.s001.csv]

experiment	treatment	bucket	larva	larva_death	pupa	pupa_death	adult	adult_death	specie	sex	wing
A	K	p1	L1	NA	6	NA	2	11	aeg	m	NA			Experiment = Correspond to the larval densities
A	K	p2	L1	NA	6	NA	2	8	aeg	f	3.3			A = one larva of A. aegypti – alone
A	K	p3	L1	NA	6	NA	2	9	aeg	m	2.5			B = one larva of A. albopictus – alone
A	K	p4	L1	NA	6	NA	2	9	aeg	m	2.5			C = two larvae of A. aegypti
A	K	p5	L1	NA	7	NA	NA	2	aeg	f	2.8			D = two larvae of A. albopictus
A	K	p6	L1	NA	6	NA	2	3	aeg	m	2.7			E = three larvae of A. aegypti
A	K	p7	L1	NA	6	NA	2	11	aeg	m	2.6			F = three larvae of A. albopictus
A	K	p8	L1	NA	6	NA	2	8	aeg	f	3.2			G = one larva of A. aegypti + one larva of A. albopictus
A	K	p9	L1	NA	6	NA	2	8	aeg	f	3.1			H = two larvae of A. aegypti + one larva of A. albopictus
A	K	p10	L1	NA	6	NA	2	6	aeg	m	2.4			I = two larvae of A. albopictus + one larva of A. aegypti
A	K	p11	L1	NA	7	NA	1	8	aeg	m	2.4
A	K	p12	L1	NA	6	NA	2	8	aeg	f	3			Treatment = Correspond to the food concentration
A	K	p13	L1	NA	6	NA	2	11	aeg	m	2.6			K = 1mg
A	K	p14	L1	NA	6	NA	2	11	aeg	m	2.5			L = 2mg
A	K	p15	L1	NA	6	NA	2	6	aeg	m	2.3			M = 4mg
A	L	p1	L1	NA	6	NA	2	11	aeg	m	2.6			N = 8mg
A	L	p3	L1	NA	6	NA	2	12	aeg	m	2.4
A	L	p4	L1	NA	6	NA	2	9	aeg	m	2.6			Bucket = Correspond to the number of replicates
A	L	p5	L1	NA	6	NA	2	11	aeg	m	2.5
A	L	p6	L1	NA	6	NA	2	9	aeg	m	2.4			Larva = Correspond to larvae randomly choosen by lot
A	L	p7	L1	NA	6	NA	2	11	aeg	m	2.6
A	L	p8	L1	NA	6	NA	2	11	aeg	m	2.5			Larva_death = information about dead larva
A	L	p9	L1	NA	6	NA	2	9	aeg	f	NA
A	L	p10	L1	NA	6	NA	2	11	aeg	m	2.5			Pupa = time between eggs eclosion until pupation
A	L	p11	L1	NA	6	NA	2	9	aeg	f	3			correspond to the larval development time
A	L	p12	L1	NA	6	NA	2	9	aeg	f	3.1
A	L	p13	L1	NA	6	NA	2	9	aeg	m	2.5			Pupa_death = information about dead pupa
A	L	p14	L1	NA	6	NA	2	11	aeg	f	3.1
A	L	p15	L1	NA	6	NA	2	8	aeg	f	2.9			Adult = time between pupation and adult emergence
A	M	p1	L1	NA	6	NA	1	11	aeg	m	2.7
A	M	p2	L1	NA	6	NA	2	7	aeg	f	3.4			Adult_death = time between adult emergence and adult death
A	M	p3	L1	NA	6	NA	1	10	aeg	m	2.4			Correspond to the adult survival
A	M	p4	L1	NA	6	NA	1	9	aeg	m	2.3
A	M	p5	L1	NA	6	NA	1	9	aeg	m	2.5			Specie = aeg: A. aegypti / alb: A. albopictus
A	M	p6	L1	NA	6	NA	1	8	aeg	f	3.3
A	M	p7	L1	NA	6	NA	1	11	aeg	m	2.6			Sex = f: female / m: male
A	M	p8	L1	NA	6	NA	2	8	aeg	f	3.3
A	M	p9	L1	NA	6	NA	1	9	aeg	m	2.3			Wing = correspond to the wing length (mm)
A	M	p10	L1	NA	6	NA	2	11	aeg	m	2.4
A	M	p11	L1	NA	6	NA	2	1	aeg	f	3.2
A	M	p13	L1	NA	6	NA	2	7	aeg	f	3.2
A	M	p14	L1	NA	6	NA	1	9	aeg	m	2.2
A	M	p15	L1	NA	6	NA	2	9	aeg	f	3.5
A	N	p1	L1	NA	6	NA	1	11	aeg	m	2.4
A	N	p2	L1	NA	6	NA	2	9	aeg	m	2.5
A	N	p3	L1	NA	5	NA	2	11	aeg	m	2.6
A	N	p4	L1	NA	5	NA	2	9	aeg	m	2.5
A	N	p5	L1	NA	6	NA	2	9	aeg	f	3.3
A	N	p6	L1	NA	5	NA	2	10	aeg	m	2.5
A	N	p7	L1	NA	6	NA	1	12	aeg	m	2.4
A	N	p8	L1	NA	6	NA	2	8	aeg	m	2.6
A	N	p9	L1	NA	7	NA	2	8	aeg	m	2.6
A	N	p10	L1	NA	7	NA	2	8	aeg	f	3.2
A	N	p11	L1	NA	7	NA	2	9	aeg	m	2.3
A	N	p13	L1	NA	6	NA	2	11	aeg	m	2.4
A	N	p14	L1	NA	6	NA	1	10	aeg	m	2.5
A	N	p15	L1	NA	6	NA	2	9	aeg	f	3.4
B	K	p1	L1	NA	5	NA	2	8	alb	m	2.5
B	K	p2	L1	NA	6	NA	1	8	alb	f	2.7
B	K	p3	L1	NA	5	NA	2	6	alb	f	2.8
B	K	p4	L1	NA	5	NA	2	6	alb	m	2.7
B	K	p5	L1	NA	5	NA	2	8	alb	m	2.5
B	K	p6	L1	NA	5	NA	2	3	alb	m	2
B	K	p7	L1	NA	5	NA	2	6	alb	m	2.3
B	K	p8	L1	NA	5	NA	2	9	alb	m	2.9
B	K	p9	L1	NA	6	NA	2	5	alb	f	2.8
B	K	p10	L1	NA	6	NA	1	3	alb	f	2.5
B	K	p11	L1	NA	5	NA	2	6	alb	m	2.4
B	K	p12	L1	NA	6	NA	1	6	alb	f	2.8
B	K	p13	L1	NA	5	NA	1	8	alb	f	3
B	K	p14	L1	NA	6	NA	2	6	alb	m	2.4
B	K	p15	L1	NA	6	NA	1	9	alb	f	3.1
B	L	p1	L1	NA	6	NA	1	9	alb	f	3
B	L	p2	L1	NA	6	NA	1	3	alb	f	2.7
B	L	p3	L1	NA	5	NA	2	3	alb	f	NA
B	L	p4	L1	NA	5	NA	2	9	alb	f	3.1
B	L	p5	L1	NA	5	NA	2	6	alb	f	2.7
B	L	p6	L1	NA	5	NA	2	3	alb	m	2.5
B	L	p7	L1	NA	5	NA	2	3	alb	m	2.2
B	L	p8	L1	NA	5	NA	NA	2	alb	f	2.8
B	L	p9	L1	NA	5	2	NA	NA	alb	NA	NA
B	L	p10	L1	NA	5	NA	2	3	alb	f	NA
B	L	p11	L1	NA	5	NA	2	6	alb	m	2.2
B	L	p12	L1	NA	5	NA	2	6	alb	m	2.3
B	L	p13	L1	NA	5	NA	2	8	alb	m	2.5
B	L	p14	L1	NA	5	NA	2	6	alb	m	2.5
B	L	p15	L1	NA	5	NA	NA	2	alb	m	2.6
B	M	p1	L1	NA	7	NA	3	7	alb	f	2.8
B	M	p2	L1	NA	7	NA	2	6	alb	m	2.3
B	M	p3	L1	NA	7	NA	2	5	alb	m	2.4
B	M	p5	L1	NA	7	NA	2	6	alb	m	2.4
B	M	p6	L1	NA	7	NA	2	8	alb	f	2.9
B	M	p7	L1	NA	7	NA	2	6	alb	m	2.2
B	M	p8	L1	NA	7	NA	3	7	alb	f	3
B	M	p9	L1	NA	9	NA	4	6	alb	m	2.2
B	M	p10	L1	NA	7	NA	2	1	alb	m	2.3
B	M	p11	L1	NA	7	NA	2	4	alb	m	2.4
B	M	p12	L1	NA	7	NA	2	6	alb	m	2.4
B	M	p13	L1	NA	7	NA	2	6	alb	m	2.5
B	M	p14	L1	NA	7	NA	3	6	alb	f	3
B	N	p1	L1	NA	7	NA	2	7	alb	m	2.2
B	N	p2	L1	NA	7	NA	2	6	alb	m	2.4
B	N	p3	L1	NA	8	NA	2	6	alb	m	2.5
B	N	p4	L1	NA	7	NA	2	4	alb	m	2.4
B	N	p5	L1	NA	6	1	NA	NA	alb	NA	NA
B	N	p7	L1	NA	7	NA	2	6	alb	m	2.5
B	N	p8	L1	NA	7	NA	2	8	alb	f	3
B	N	p9	L1	NA	7	NA	2	7	alb	m	2.3
B	N	p10	L1	NA	9	NA	1	3	alb	m	2.3
B	N	p11	L1	NA	7	NA	2	6	alb	m	2.3
B	N	p12	L1	NA	7	NA	2	4	alb	m	2.6
B	N	p13	L1	NA	6	NA	9	4	alb	m	2.3
B	N	p14	L1	NA	9	NA	2	8	alb	m	2.4
B	N	p15	L1	NA	7	NA	2	8	alb	f	2.9
C	K	p1	l1	NA	7	NA	2	7	aeg	f	3.2
C	K	p2	l1	NA	7	NA	2	7	aeg	f	NA
C	K	p3	l2	NA	8	NA	1	6	aeg	f	2.9
C	K	p4	l1	NA	7	NA	2	6	aeg	m	2.5
C	K	p5	l1	NA	7	NA	3	9	aeg	m	2.5
C	K	p6	l2	NA	9	NA	2	5	aeg	f	3
C	K	p7	l1	NA	7	NA	1	1	aeg	f	2.6
C	K	p8	l2	NA	9	NA	2	8	aeg	m	NA
C	K	p9	l1	NA	8	NA	1	5	aeg	f	3
C	K	p12	l2	NA	9	NA	2	5	aeg	m	3
C	K	p13	l2	NA	8	NA	2	7	aeg	m	2.2
C	K	p14	l1	NA	7	NA	1	1	aeg	m	NA
C	K	p15	l2	NA	7	NA	1	5	aeg	m	2
C	L	p1	l2	NA	7	NA	2	9	aeg	m	2.4
C	L	p2	l1	NA	7	NA	2	9	aeg	f	3.1
C	L	p3	l1	NA	6	NA	2	10	aeg	m	2.4
C	L	p4	l2	NA	7	NA	1	10	aeg	m	2.4
C	L	p5	l1	NA	7	NA	2	10	aeg	m	2.5
C	L	p6	l1	NA	7	NA	1	3	aeg	m	2.7
C	L	p7	l2	NA	7	NA	2	2	aeg	f	NA
C	L	p8	l1	NA	6	NA	2	8	aeg	m	2.4
C	L	p9	l1	NA	6	NA	2	4	aeg	m	NA
C	L	p10	l2	NA	7	NA	2	7	aeg	f	3.2
C	L	p11	l2	NA	8	NA	2	12	aeg	m	2.6
C	L	p12	l1	NA	6	NA	2	10	aeg	m	2.5
C	L	p13	l2	NA	7	NA	2	8	aeg	f	3.2
C	L	p14	l2	NA	7	NA	2	8	aeg	f	2.6
C	L	p15	l1	NA	6	2	NA	NA	aeg	NA	NA
C	M	p1	l2	NA	7	NA	1	9	aeg	f	3.4
C	M	p2	l2	NA	6	NA	2	4	aeg	m	NA
C	M	p3	l1	NA	6	NA	2	11	aeg	f	3.5
C	M	p4	l1	NA	6	NA	2	10	aeg	f	3.4
C	M	p5	l2	NA	7	NA	NA	2	aeg	NA	NA
C	M	p6	l1	NA	6	NA	2	11	aeg	m	2.6
C	M	p7	l2	NA	7	NA	1	14	aeg	m	2.2
C	M	p8	l1	NA	6	NA	2	10	aeg	f	3.4
C	M	p9	l2	NA	6	NA	2	7	aeg	f	2.9
C	M	p10	l1	NA	6	NA	2	10	aeg	m	2.8
C	M	p11	l2	NA	7	NA	2	8	aeg	m	2.5
C	M	p12	l1	NA	7	NA	3	8	aeg	f	3.4
C	M	p13	l2	NA	6	NA	1	12	aeg	m	2.7
C	M	p14	l2	NA	6	NA	2	11	aeg	m	2.4
C	M	p15	l1	NA	7	NA	2	7	aeg	f	NA
C	N	p1	l2	NA	7	NA	8	9	aeg	f	3.2
C	N	p3	l2	NA	6	NA	8	9	aeg	m	2.6
C	N	p4	l1	NA	6	NA	8	10	aeg	m	2.7
C	N	p5	l2	NA	7	NA	9	10	aeg	f	3.2
C	N	p6	l2	NA	7	NA	9	1	aeg	f	3.5
C	N	p7	l1	NA	7	NA	8	9	aeg	f	3
C	N	p8	l2	NA	6	NA	8	11	aeg	m	2.3
C	N	p9	l1	NA	6	NA	8	9	aeg	f	3.3
C	N	p11	l2	NA	7	NA	10	8	aeg	f	3.4
C	N	p12	l1	NA	7	NA	8	10	aeg	m	2.3
C	N	p13	l2	NA	6	NA	8	12	aeg	f	3.3
C	N	p14	l2	NA	6	NA	8	11	aeg	m	2.6
C	N	p15	l1	NA	6	NA	8	5	aeg	m	2.5
D	K	p1	l1	NA	7	NA	2	NA	alb	NA	2
D	K	p2	l2	NA	8	NA	1	3	alb	m	2.1
D	K	p3	l2	NA	9	NA	3	2	alb	f	2.5
D	K	p4	l1	NA	7	1	NA	NA	alb	NA	NA
D	K	p5	l2	NA	7	NA	2	3	alb	f	2.9
D	K	p6	l2	NA	9	NA	2	3	alb	f	2.7
D	K	p7	l2	NA	8	NA	2	3	alb	m	2.3
D	K	p8	l1	NA	5	NA	3	4	alb	m	2.2
D	K	p9	l2	NA	10	NA	2	4	alb	f	2.6
D	K	p10	l2	NA	6	NA	3	4	alb	m	2.4
D	K	p11	l1	NA	5	NA	3	4	alb	m	NA
D	K	p12	l2	NA	7	NA	2	3	alb	m	3
D	K	p13	l2	NA	6	NA	2	5	alb	m	2.2
D	K	p14	l1	NA	6	NA	2	4	alb	m	2
D	K	p15	l1	NA	8	NA	2	4	alb	f	2.6
D	L	p1	l2	NA	8	1	NA	NA	alb	NA	NA
D	L	p2	l2	NA	8	NA	2	3	alb	f	2.5
D	L	p3	l1	NA	6	NA	3	4	alb	f	3
D	L	p4	l2	NA	6	NA	3	4	alb	m	2.3
D	L	p5	l1	NA	6	NA	3	5	alb	f	2.8
D	L	p6	l1	NA	6	NA	2	5	alb	m	2.3
D	L	p7	l1	NA	6	NA	2	5	alb	f	2.7
D	L	p10	l1	NA	5	NA	3	4	alb	m	2.3
D	L	p11	l2	NA	8	NA	2	3	alb	f	2.7
D	L	p12	l1	NA	6	2	NA	NA	alb	NA	NA
D	L	p13	l1	NA	6	2	NA	NA	alb	NA	NA
D	L	p14	l2	NA	6	NA	3	3	alb	m	2.6
D	L	p15	l1	NA	7	NA	3	3	alb	m	2.5
D	M	p1	l1	NA	6	NA	3	4	alb	m	2.4
D	M	p2	l1	NA	6	NA	2	4	alb	m	2.2
D	M	p3	l1	NA	6	NA	2	6	alb	f	2.9
D	M	p4	l2	NA	6	NA	2	5	alb	f	2.8
D	M	p5	l1	NA	5	NA	3	5	alb	m	2.5
D	M	p6	l1	NA	6	NA	2	4	alb	f	2.9
D	M	p7	l1	NA	6	NA	2	5	alb	f	2.8
D	M	p8	l1	NA	6	NA	2	6	alb	m	2.3
D	M	p9	l2	NA	7	NA	2	4	alb	f	2.9
D	M	p10	l2	NA	7	NA	2	6	alb	f	3.2
D	M	p11	l2	NA	6	NA	2	6	alb	m	2.2
D	M	p12	l1	NA	6	NA	3	7	alb	m	2.6
D	M	p13	l1	NA	6	NA	2	5	alb	m	2.6
D	M	p14	l1	NA	6	NA	2	5	alb	f	3
D	M	p15	l1	NA	6	NA	2	4	alb	m	2.8
D	N	p1	l1	NA	6	NA	2	6	alb	m	2.6
D	N	p2	l1	NA	6	NA	3	3	alb	f	2.9
D	N	p3	l1	NA	5	NA	3	4	alb	m	2.3
D	N	p4	l1	NA	6	NA	2	4	alb	m	3
D	N	p5	l1	NA	6	NA	2	6	alb	m	2.5
D	N	p6	l1	NA	6	NA	2	4	alb	m	2.5
D	N	p7	l2	NA	6	NA	2	4	alb	f	3
D	N	p8	l1	NA	6	NA	2	4	alb	m	2.6
D	N	p9	l2	NA	7	NA	2	3	alb	f	3.2
D	N	p10	l1	NA	5	NA	3	5	alb	m	2.4
D	N	p11	l2	NA	7	NA	2	5	alb	f	2.8
D	N	p12	l2	NA	6	NA	3	5	alb	f	3.2
D	N	p13	l2	NA	6	NA	3	4	alb	f	3.2
D	N	p15	l1	NA	6	2	NA	NA	alb	NA	NA
E	K	p1	l2	NA	8	NA	2	7	aeg	m	2.4
E	K	p2	l2	NA	9	NA	2	5	aeg	f	3
E	K	p3	l1	NA	8	NA	1	10	aeg	f	3.4
E	K	p4	l2	NA	8	NA	2	7	aeg	m	2.3
E	K	p5	l2	NA	8	NA	2	5	aeg	f	2.6
E	K	p6	l1	NA	7	NA	2	5	aeg	f	3
E	K	p7	l1	NA	8	NA	2	6	aeg	m	2.3
E	K	p8	l1	NA	8	NA	2	6	aeg	f	2.7
E	K	p9	l1	NA	9	NA	2	5	aeg	f	2.7
E	K	p10	l3	NA	10	NA	2	6	aeg	f	2.7
E	K	p11	l2	NA	10	NA	3	6	aeg	f	3
E	K	p12	l2	NA	9	NA	2	5	aeg	m	2.1
E	K	p13	l3	NA	10	NA	3	4	aeg	m	2
E	K	p14	l2	NA	10	NA	2	5	aeg	f	3.6
E	K	p15	l3	NA	7	NA	2	8	aeg	m	2.6
E	L	p1	l2	NA	7	NA	2	9	aeg	f	3.3
E	L	p2	l3	NA	8	NA	2	6	aeg	f	3
E	L	p3	l3	NA	7	NA	1	9	aeg	f	2.9
E	L	p4	l2	NA	7	NA	2	10	aeg	m	2.5
E	L	p5	l1	NA	6	NA	2	11	aeg	m	2.2
E	L	p6	l1	NA	6	NA	2	8	aeg	m	2.3
E	L	p7	l1	NA	6	NA	2	10	aeg	m	2.5
E	L	p8	l2	NA	7	NA	NA	2	aeg	m	2.5
E	L	p9	l1	NA	6	NA	2	8	aeg	m	2.5
E	L	p10	l3	NA	7	NA	2	8	aeg	m	2.5
E	L	p11	l1	NA	6	NA	2	11	aeg	m	2.5
E	L	p12	l3	NA	8	NA	2	10	aeg	f	3.1
E	L	p13	l3	NA	7	NA	2	9	aeg	m	2.7
E	L	p14	l1	NA	7	NA	1	5	aeg	f	2.1
E	L	p15	l1	NA	7	NA	2	4	aeg	f	2
E	M	p1	l1	NA	6	NA	2	10	aeg	m	NA
E	M	p2	l3	NA	7	NA	2	9	aeg	m	2.5
E	M	p3	l3	NA	7	NA	2	10	aeg	m	2.6
E	M	p4	l1	NA	6	NA	2	8	aeg	f	3.2
E	M	p5	l2	NA	7	NA	2	11	aeg	m	2.5
E	M	p6	l2	NA	7	NA	1	2	aeg	m	2.4
E	M	p7	l1	NA	6	NA	2	10	aeg	m	2.4
E	M	p8	l2	NA	7	NA	2	7	aeg	f	3.3
E	M	p9	l3	NA	6	NA	1	11	aeg	m	2.6
E	M	p10	l2	NA	6	NA	2	8	aeg	f	3.5
E	M	p11	l2	NA	6	NA	2	8	aeg	f	3.2
E	M	p12	l3	NA	6	NA	3	8	aeg	f	3.3
E	M	p13	l1	NA	7	NA	2	8	aeg	f	3.3
E	M	p14	l3	NA	7	NA	3	6	aeg	m	3.2
E	M	p15	l1	NA	7	NA	2	11	aeg	m	2.4
E	N	p1	l3	NA	7	NA	2	7	aeg	f	3.3
E	N	p2	l3	NA	7	NA	2	10	aeg	m	2.6
E	N	p3	l3	NA	6	NA	2	3	aeg	f	3.3
E	N	p4	l2	NA	6	NA	2	9	aeg	m	2.6
E	N	p5	l1	NA	6	NA	2	1	aeg	m	3
E	N	p6	l2	NA	6	NA	2	9	aeg	f	3.2
E	N	p7	l3	NA	8	2	NA	NA	aeg	NA	NA
E	N	p8	l1	NA	6	NA	2	7	aeg	f	3.2
E	N	p9	l3	NA	7	NA	2	7	aeg	f	3.4
E	N	p12	l3	NA	6	NA	2	5	aeg	m	2.5
E	N	p14	l2	NA	7	NA	2	9	aeg	f	3.3
E	N	p15	l1	NA	6	NA	2	12	aeg	m	2.6
F	K	p1	l1	NA	7	NA	2	6	alb	m	2.1
F	K	p2	l3	NA	9	NA	2	5	alb	f	2.9
F	K	p3	l1	NA	6	NA	2	4	alb	m	2.4
F	K	p4	l2	NA	8	NA	2	5	alb	m	2
F	K	p5	l3	NA	12	NA	1	6	alb	NA	2.1
F	K	p6	l2	NA	8	NA	2	3	alb	f	2.7
F	K	p8	l1	NA	6	NA	2	2	alb	m	1.8
F	K	p9	l3	NA	9	NA	2	1	alb	m	2.6
F	K	p10	l2	NA	8	NA	2	3	alb	m	2.1
F	K	p11	l2	NA	9	NA	2	4	alb	f	2.8
F	K	p12	l3	NA	9	NA	2	1	alb	f	2.8
F	K	p15	l3	NA	9	NA	2	3	alb	m	2.1
F	L	p1	l2	NA	7	NA	2	4	alb	f	2.8
F	L	p2	l1	NA	7	NA	2	5	alb	m	2.2
F	L	p3	l1	NA	6	NA	3	3	alb	f	2.7
F	L	p4	l3	NA	8	NA	2	7	alb	f	3
F	L	p5	l1	NA	7	NA	2	5	alb	m	2.4
F	L	p6	l3	NA	8	NA	2	4	alb	m	2.8
F	L	p7	l2	NA	7	NA	2	5	alb	f	3
F	L	p8	l3	NA	7	NA	3	3	alb	f	2.8
F	L	p9	l2	NA	7	NA	2	4	alb	m	2
F	L	p10	l1	NA	7	NA	2	5	alb	f	3
F	L	p11	l1	NA	6	NA	2	5	alb	m	2.2
F	L	p12	l3	NA	7	NA	2	4	alb	m	2.1
F	L	p13	l1	NA	6	NA	2	4	alb	m	2.1
F	L	p14	l1	NA	6	NA	2	4	alb	m	2.2
F	L	p15	l3	NA	8	NA	2	4	alb	f	3
F	M	p1	l2	NA	6	NA	2	5	alb	m	2.3
F	M	p2	l3	NA	7	NA	1	6	alb	f	2.6
F	M	p3	l3	NA	6	NA	2	7	alb	m	2.1
F	M	p4	l2	NA	6	NA	2	4	alb	m	2.4
F	M	p5	l2	NA	6	NA	3	5	alb	f	2.9
F	M	p6	l2	NA	6	NA	3	4	alb	f	2.7
F	M	p7	l3	NA	7	NA	2	5	alb	f	3
F	M	p8	l1	NA	6	NA	2	5	alb	m	2.4
F	M	p9	l2	NA	7	NA	2	5	alb	m	2
F	M	p11	l2	NA	7	NA	2	5	alb	f	2.9
F	M	p12	l3	NA	6	2	NA	NA	alb	NA	NA
F	M	p13	l1	NA	6	NA	2	4	alb	f	2.9
F	M	p14	l3	NA	7	NA	2	6	alb	f	2.9
F	M	p15	l2	NA	6	NA	3	3	alb	m	1.9
F	N	p1	l1	NA	5	NA	3	2	alb	m	2.3
F	N	p2	l2	NA	6	NA	2	4	alb	m	2.3
F	N	p3	l3	NA	6	NA	2	4	alb	m	2.4
F	N	p4	l3	NA	6	NA	2	4	alb	f	3
F	N	p5	l1	NA	5	NA	3	4	alb	m	2.4
F	N	p6	l2	NA	6	NA	2	6	alb	f	3.1
F	N	p7	l1	NA	6	NA	2	4	alb	m	2.5
F	N	p8	l3	NA	7	NA	3	5	alb	f	3
F	N	p9	l1	NA	6	NA	2	5	alb	m	2
F	N	p11	l2	NA	6	NA	2	5	alb	m	NA
F	N	p12	l1	NA	5	NA	3	5	alb	m	2.4
F	N	p13	l1	NA	6	NA	3	7	alb	f	3
F	N	p14	l3	NA	6	NA	2	4	alb	m	2.5
F	N	p15	l3	NA	6	NA	2	6	alb	f	3.1
G	K	p1	l1	NA	6	NA	2	4	aeg	f	3
G	K	p1	l2	NA	6	NA	2	5	alb	f	2.5
G	K	p2	l1	NA	6	NA	2	4	alb	m	2.2
G	K	p2	l2	NA	7	NA	1	5	aeg	f	2.7
G	K	p3	l1	NA	6	NA	2	2	alb	m	2.1
G	K	p3	l2	NA	6	NA	2	5	aeg	f	2.7
G	K	p4	l1	NA	6	NA	2	4	alb	f	2.5
G	K	p4	l2	NA	7	NA	1	4	aeg	f	2.7
G	K	p5	l1	NA	6	NA	2	5	alb	f	2.6
G	K	p5	l2	NA	8	NA	2	8	aeg	f	3
G	K	p6	l1	NA	6	NA	2	4	alb	f	2.8
G	K	p6	l2	NA	6	NA	2	5	aeg	f	2.8
G	K	p7	l1	NA	5	NA	2	3	alb	m	2.2
G	K	p7	l2	NA	6	NA	2	4	aeg	f	2.7
G	K	p8	l1	NA	6	NA	2	2	alb	f	2.5
G	K	p8	l2	NA	6	NA	2	4	aeg	m	2
G	K	p9	l1	NA	6	NA	2	6	alb	f	2.5
G	K	p9	l2	NA	5	NA	2	9	aeg	m	2.5
G	K	p10	l1	NA	6	2	NA	NA	aeg	NA	NA
G	K	p10	l2	NA	5	NA	2	4	alb	m	2.8
G	K	p11	l1	NA	5	NA	2	3	alb	m	2.1
G	K	p11	l2	NA	6	NA	2	7	aeg	m	2.4
G	K	p12	l1	NA	6	NA	2	5	aeg	f	2.8
G	K	p12	l2	NA	6	NA	2	3	alb	f	2.4
G	K	p13	l1	NA	5	NA	2	5	alb	f	2.8
G	K	p13	l2	NA	6	NA	2	7	aeg	m	2.5
G	K	p14	l1	NA	5	NA	2	8	aeg	m	2.3
G	K	p14	l2	NA	6	NA	2	4	alb	m	2.6
G	K	p15	l1	NA	6	NA	2	4	alb	f	2.5
G	K	p15	l2	NA	8	NA	2	5	aeg	f	3
G	L	p1	l1	NA	6	NA	2	4	alb	f	2.7
G	L	p1	l2	NA	5	NA	2	9	aeg	m	2.4
G	L	p2	l1	NA	6	NA	2	4	alb	m	2.3
G	L	p2	l2	NA	5	NA	2	8	aeg	m	2.5
G	L	p3	l1	NA	6	NA	2	7	aeg	m	2.5
G	L	p3	l2	NA	5	NA	2	5	alb	m	2.1
G	L	p4	l1	NA	5	NA	2	4	alb	m	2.3
G	L	p4	l2	NA	5	NA	2	7	aeg	f	3.2
G	L	p5	l1	NA	5	NA	2	6	alb	f	2.5
G	L	p5	l2	NA	6	NA	2	8	aeg	m	2.6
G	L	p6	l1	NA	6	NA	2	4	aeg	f	3
G	L	p6	l2	NA	5	NA	2	3	alb	m	2.4
G	L	p7	l1	NA	5	NA	2	3	alb	f	2.9
G	L	p7	l2	NA	6	NA	2	5	aeg	f	2.7
G	L	p8	l1	NA	7	NA	1	3	alb	f	2.5
G	L	p8	l2	NA	7	NA	1	4	aeg	f	3
G	L	p9	l1	NA	6	NA	2	5	aeg	f	3.2
G	L	p9	l2	NA	6	NA	2	3	alb	m	2.4
G	L	p10	l1	NA	6	NA	2	6	aeg	f	3.3
G	L	p10	l2	NA	6	NA	2	6	alb	f	2.9
G	L	p11	l1	NA	6	NA	2	4	alb	f	3
G	L	p11	l2	NA	6	NA	2	5	aeg	m	3.2
G	L	p12	l1	NA	6	NA	2	6	alb	m	2.4
G	L	p12	l2	NA	5	NA	2	5	aeg	m	3
G	L	p13	l1	NA	6	NA	2	4	alb	m	2.5
G	L	p13	l2	NA	6	NA	2	6	aeg	f	3.4
G	L	p14	l1	NA	5	NA	2	10	aeg	m	NA
G	L	p14	l2	NA	6	NA	2	6	alb	f	3
G	L	p15	l1	NA	6	NA	2	4	alb	m	2.5
G	L	p15	l2	NA	5	NA	2	8	aeg	f	2.7
G	M	p1	l1	NA	6	NA	2	5	aeg	f	3.5
G	M	p1	l2	NA	6	NA	2	4	alb	f	2.8
G	M	p2	l1	NA	6	NA	2	5	aeg	f	2.9
G	M	p2	l2	NA	6	NA	2	4	alb	f	3
G	M	p3	l1	NA	6	NA	2	2	aeg	f	3.5
G	M	p3	l2	NA	6	NA	2	7	alb	m	2.4
G	M	p4	l1	NA	6	NA	2	6	aeg	f	3.1
G	M	p4	l2	NA	5	NA	2	7	alb	m	2.9
G	M	p5	l1	NA	6	NA	2	9	aeg	m	2.1
G	M	p5	l2	NA	5	NA	2	4	alb	f	2.9
G	M	p6	l1	NA	5	NA	2	4	alb	m	2.4
G	M	p6	l2	NA	6	NA	2	7	aeg	f	3.4
G	M	p7	l1	NA	6	NA	2	6	aeg	f	3.5
G	M	p7	l2	NA	6	NA	2	4	alb	m	2.2
G	M	p8	l1	NA	6	NA	2	9	alb	m	2.4
G	M	p8	l2	NA	5	NA	2	8	aeg	m	2.6
G	M	p9	l1	NA	5	NA	2	5	alb	m	2.5
G	M	p9	l2	NA	6	NA	2	7	aeg	m	2.4
G	M	p10	l1	NA	6	NA	2	9	aeg	m	2.5
G	M	p10	l2	NA	5	NA	2	5	alb	m	2.2
G	M	p11	l1	NA	6	NA	2	11	aeg	m	NA
G	M	p11	l2	NA	5	NA	2	6	alb	m	2.4
G	M	p12	l1	NA	6	NA	2	4	alb	m	2.5
G	M	p12	l2	NA	6	NA	2	6	aeg	f	3
G	M	p13	l1	NA	6	NA	2	6	alb	f	2.8
G	M	p13	l2	NA	6	NA	2	0	aeg	NA	NA
G	M	p14	l1	NA	6	NA	2	4	alb	f	3
G	M	p14	l2	NA	6	NA	2	8	aeg	m	2.6
G	M	p15	l1	NA	5	NA	2	4	alb	m	2.3
G	M	p15	l2	NA	6	NA	2	8	aeg	f	3.2
G	N	p2	l1	NA	6	NA	2	6	alb	f	3
G	N	p2	l2	NA	6	NA	2	7	aeg	m	2.4
G	N	p3	l1	NA	5	NA	2	10	aeg	m	2.2
G	N	p3	l2	NA	6	NA	2	6	alb	m	2.3
G	N	p4	l1	NA	6	NA	2	9	aeg	m	2.4
G	N	p4	l2	NA	6	NA	2	4	alb	f	2.3
G	N	p5	l1	NA	6	NA	2	5	alb	m	2.4
G	N	p5	l2	NA	6	NA	2	9	aeg	m	2.5
G	N	p6	l1	NA	6	NA	2	5	aeg	m	2.5
G	N	p6	l2	NA	6	NA	2	4	alb	m	2.4
G	N	p7	l1	NA	6	NA	2	9	aeg	m	2.5
G	N	p7	l2	NA	5	NA	2	5	alb	m	2.6
G	N	p8	l1	NA	6	NA	2	6	aeg	f	3.2
G	N	p8	l2	NA	7	NA	2	3	alb	m	2.5
G	N	p9	l1	NA	6	2	NA	NA	aeg	NA	NA
G	N	p9	l2	NA	6	NA	2	5	alb	m	2.2
G	N	p10	l1	NA	6	NA	2	6	alb	m	2.4
G	N	p10	l2	NA	5	NA	2	9	aeg	m	2.3
G	N	p12	l1	NA	6	2	NA	NA	alb	NA	NA
G	N	p12	l2	NA	6	NA	2	7	aeg	f	3
G	N	p13	l1	NA	6	1	NA	NA	aeg	NA	NA
G	N	p13	l2	NA	6	NA	2	4	alb	f	3.2
G	N	p14	l1	NA	6	NA	2	7	aeg	f	3.1
G	N	p14	l2	NA	6	NA	2	5	alb	f	2.7
G	N	p15	l1	NA	5	NA	2	10	aeg	m	2.6
G	N	p15	l2	NA	6	1	NA	NA	alb	NA	NA
H	K	p1	l1	NA	8	NA	3	3	alb	f	2.9
H	K	p1	l2	NA	9	NA	2	10	aeg	m	2.6
H	K	p2	l1	NA	7	NA	3	2	alb	f	2.2
H	K	p2	l2	NA	8	NA	2	8	aeg	m	2.4
H	K	p3	l1	NA	7	2	NA	NA	alb	NA	NA
H	K	p3	l2	NA	10	NA	1	8	aeg	m	2.3
H	K	p4	l1	NA	7	NA	2	4	alb	m	2.1
H	K	p4	l2	NA	9	NA	2	10	aeg	m	2.4
H	K	p5	l1	NA	7	NA	1	8	aeg	m	2
H	K	p5	l3	NA	8	2	NA	NA	alb	NA	NA
H	K	p6	l1	NA	7	NA	2	3	alb	f	2.5
H	K	p6	l2	NA	9	NA	2	5	aeg	f	2.9
H	K	p7	l1	NA	8	NA	1	6	aeg	m	2.1
H	K	p7	l3	NA	9	NA	3	5	alb	f	2.9
H	K	p9	l1	NA	9	NA	3	4	alb	f	2.9
H	K	p9	l2	NA	10	NA	1	6	aeg	f	2.8
H	K	p10	l1	NA	6	NA	2	5	alb	m	2.4
H	K	p10	l2	NA	7	NA	2	6	aeg	m	2.4
H	K	p11	l1	NA	6	NA	2	3	alb	m	2
H	K	p11	l3	NA	9	NA	2	10	aeg	m	2.4
H	K	p12	l1	NA	8	NA	1	5	aeg	m	2.3
H	K	p12	l2	NA	9	NA	2	4	alb	m	2.2
H	K	p13	l1	NA	6	NA	2	3	alb	f	2.6
H	K	p13	l3	NA	8	NA	1	8	aeg	m	2.2
H	K	p14	l1	NA	6	NA	2	4	alb	m	2.3
H	K	p14	l2	NA	7	NA	2	5	aeg	m	2.3
H	K	p15	l2	NA	9	NA	2	3	alb	f	2.8
H	K	p15	l3	NA	10	NA	2	6	aeg	f	3.2
H	L	p1	l1	NA	6	NA	2	6	alb	m	2.5
H	L	p1	l3	NA	8	NA	2	8	aeg	f	3
H	L	p2	l1	NA	6	NA	2	3	alb	m	2.1
H	L	p2	l3	NA	8	NA	1	8	aeg	m	2.4
H	L	p3	l1	NA	7	NA	2	4	aeg	m	2.2
H	L	p3	l2	NA	7	NA	2	3	alb	f	2.3
H	L	p4	l1	NA	5	NA	2	4	alb	m	2.3
H	L	p4	l3	NA	8	NA	1	6	aeg	f	2.9
H	L	p5	l1	NA	6	NA	2	3	alb	m	2.2
H	L	p5	l3	NA	8	NA	2	5	aeg	f	3
H	L	p6	l2	NA	7	NA	1	8	aeg	m	2.5
H	L	p6	l3	NA	7	NA	2	6	alb	m	1.8
H	L	p7	l1	NA	6	NA	2	4	alb	f	2.8
H	L	p7	l3	NA	7	NA	1	5	aeg	m	2
H	L	p8	l1	NA	6	NA	2	3	alb	f	2.6
H	L	p8	l3	NA	7	NA	2	5	aeg	f	3
H	L	p9	l1	NA	6	NA	2	4	alb	m	2.2
H	L	p9	l2	NA	7	NA	2	7	aeg	m	2.1
H	L	p10	l1	NA	5	NA	2	4	alb	m	2.1
H	L	p10	l3	NA	8	NA	2	10	aeg	f	3.2
H	L	p11	l1	NA	6	NA	2	3	alb	m	2.2
H	L	p11	l3	NA	7	NA	2	9	aeg	f	3.1
H	L	p12	l1	NA	6	NA	2	4	alb	f	2.9
H	L	p12	l3	NA	7	NA	1	6	aeg	m	2.2
H	L	p13	l2	NA	6	NA	3	5	alb	m	2.3
H	L	p13	l3	NA	7	NA	2	5	aeg	m	2.3
H	L	p14	l1	NA	6	NA	2	6	alb	m	2.2
H	L	p14	l2	NA	7	NA	2	7	aeg	f	3.2
H	L	p15	l1	NA	6	NA	2	4	alb	m	2.5
H	L	p15	l3	NA	9	NA	1	7	aeg	m	2.3
H	M	p1	l2	NA	6	NA	2	7	alb	m	2.4
H	M	p1	l3	NA	7	NA	2	12	aeg	m	2.4
H	M	p2	l1	NA	6	NA	2	10	aeg	m	2.3
H	M	p2	l2	NA	6	NA	2	8	alb	m	2.5
H	M	p3	l1	NA	6	NA	2	7	alb	m	2.5
H	M	p3	l3	NA	7	NA	2	11	aeg	m	2.5
H	M	p6	l1	NA	6	NA	2	12	aeg	m	2.5
H	M	p6	l3	NA	6	NA	2	12	alb	m	2.8
H	M	p7	l1	NA	5	NA	2	10	aeg	m	2.6
H	M	p7	l2	NA	6	NA	2	8	alb	m	2.3
H	M	p8	l1	NA	6	NA	2	12	alb	m	2.3
H	M	p8	l2	NA	6	NA	2	9	aeg	m	2.4
H	M	p9	l1	NA	6	NA	2	6	aeg	m	2.6
H	M	p9	l2	NA	6	NA	2	3	alb	f	2.8
H	M	p10	l1	NA	6	NA	2	8	aeg	f	3.2
H	M	p10	l3	NA	6	NA	2	9	alb	m	2.1
H	M	p11	l1	NA	5	NA	2	8	aeg	m	2.3
H	M	p11	l2	NA	6	NA	2	6	alb	m	2.2
H	M	p12	l1	NA	6	NA	2	7	aeg	f	3.5
H	M	p12	l3	NA	6	NA	2	8	alb	f	2.9
H	M	p13	l1	NA	6	NA	2	13	aeg	f	3.4
H	M	p13	l3	NA	6	NA	2	11	alb	m	2.5
H	M	p14	l2	NA	8	NA	2	7	alb	f	3.2
H	M	p14	l3	NA	6	NA	2	7	aeg	f	3.3
H	M	p15	l2	NA	6	NA	3	5	aeg	m	2.4
H	M	p15	l3	NA	6	NA	2	6	alb	f	2.7
H	N	p1	l2	NA	6	NA	2	10	alb	f	2.8
H	N	p1	l3	NA	6	NA	2	11	aeg	f	3.4
H	N	p2	l2	NA	6	NA	2	6	aeg	f	3.3
H	N	p2	l3	NA	6	NA	2	11	alb	m	2.3
H	N	p3	l2	NA	6	NA	2	12	alb	f	2.9
H	N	p3	l3	NA	5	NA	2	11	aeg	m	2.6
H	N	p4	l2	NA	6	NA	2	7	aeg	f	3.3
H	N	p4	l3	NA	6	NA	2	7	alb	m	2.3
H	N	p5	l1	NA	6	NA	2	5	aeg	f	3.1
H	N	p5	l2	NA	6	NA	2	13	alb	m	2.6
H	N	p6	l2	NA	6	NA	2	8	aeg	m	2.2
H	N	p6	l3	NA	6	NA	2	11	alb	f	3
H	N	p7	l2	NA	6	NA	2	12	alb	m	2.4
H	N	p7	l3	NA	6	NA	2	12	aeg	m	2.6
H	N	p8	l2	NA	6	NA	2	12	alb	m	2.4
H	N	p8	l3	NA	5	NA	2	11	aeg	m	2.4
H	N	p9	l1	NA	6	NA	2	8	aeg	m	2
H	N	p9	l2	NA	6	NA	2	12	alb	f	3.3
H	N	p10	l2	NA	6	NA	2	13	alb	f	3.1
H	N	p10	l3	NA	6	NA	2	5	aeg	m	2.7
H	N	p11	l1	NA	6	NA	2	11	alb	m	2.1
H	N	p11	l3	NA	6	NA	2	10	aeg	m	2.7
H	N	p12	l2	NA	6	NA	2	9	aeg	f	3.1
H	N	p12	l3	NA	6	NA	2	7	alb	m	2.4
H	N	p13	l2	NA	6	NA	2	7	alb	m	2.4
H	N	p13	l3	NA	6	2	NA	NA	aeg	NA	NA
H	N	p14	l1	NA	6	NA	3	7	alb	m	2.7
H	N	p14	l3	NA	6	NA	3	6	aeg	f	3.2
H	N	p15	l2	NA	6	NA	2	6	aeg	f	3
H	N	p15	l3	NA	6	NA	3	6	alb	f	3
I	K	p1	l2	NA	7	NA	2	2	alb	f	2.6
I	K	p1	l3	NA	10	NA	1	9	aeg	m	2.3
I	K	p2	l2	NA	7	NA	2	3	alb	f	2.7
I	K	p2	l3	NA	8	NA	2	6	aeg	m	2.7
I	K	p3	l2	NA	7	NA	1	6	aeg	m	2.6
I	K	p3	l3	NA	7	NA	1	4	alb	m	2.1
I	K	p4	l2	NA	7	NA	2	2	alb	f	2.6
I	K	p4	l3	NA	9	NA	2	10	aeg	m	2.6
I	K	p5	l2	NA	7	NA	3	3	alb	f	2.7
I	K	p5	l3	NA	9	NA	1	10	aeg	m	2.2
I	K	p6	l2	NA	7	NA	2	3	alb	m	2.2
I	K	p6	l3	NA	10	NA	2	10	aeg	m	2
I	K	p7	l2	NA	7	NA	2	4	alb	f	2.6
I	K	p7	l3	NA	9	NA	2	7	aeg	f	2.8
I	K	p8	l1	NA	6	NA	3	3	alb	f	2.5
I	K	p8	l3	NA	9	NA	3	6	aeg	f	3.2
I	K	p9	l1	NA	6	NA	3	2	alb	m	2.3
I	K	p9	l3	NA	9	NA	1	2	aeg	f	3
I	K	p10	l1	NA	7	NA	2	2	alb	m	2.1
I	K	p10	l3	NA	8	NA	2	6	aeg	m	2
I	K	p11	l1	NA	6	NA	2	4	alb	m	2.4
I	K	p11	l3	NA	7	NA	2	7	aeg	m	2.5
I	K	p12	l1	NA	7	NA	2	5	alb	m	2.3
I	K	p12	l3	NA	13	2	NA	NA	aeg	NA	NA
I	K	p13	l1	NA	6	NA	2	3	alb	m	2.2
I	K	p13	l3	NA	9	NA	2	8	aeg	m	2.7
I	K	p14	l2	NA	7	NA	1	3	alb	f	2.4
I	K	p14	l3	NA	9	NA	2	6	aeg	f	3
I	K	p15	l2	NA	7	NA	2	5	aeg	f	2.8
I	K	p15	l3	NA	7	NA	1	3	alb	m	1.9
I	L	p1	l2	NA	7	NA	1	2	alb	m	2.1
I	L	p1	l3	NA	9	NA	2	4	aeg	f	3.3
I	L	p3	l1	NA	6	NA	2	4	alb	f	2.6
I	L	p3	l3	NA	8	NA	1	2	aeg	m	2.1
I	L	p4	l1	NA	6	NA	2	7	aeg	m	2.5
I	L	p4	l3	NA	10	NA	2	3	alb	m	2
I	L	p5	l1	NA	6	NA	2	4	alb	m	2.2
I	L	p5	l3	NA	7	NA	2	2	aeg	NA	NA
I	L	p6	l1	NA	6	NA	2	5	alb	m	2.5
I	L	p6	l2	NA	6	NA	2	6	aeg	m	2.2
I	L	p7	l1	NA	6	NA	2	4	alb	m	2
I	L	p7	l2	NA	6	NA	2	11	aeg	m	2.4
I	L	p8	l2	NA	6	NA	2	5	alb	m	2.3
I	L	p8	l3	NA	7	NA	2	6	aeg	m	2
I	L	p9	l2	NA	6	NA	2	6	alb	m	2.4
I	L	p9	l3	NA	7	NA	1	7	aeg	m	2.3
I	L	p10	l2	NA	6	NA	2	4	alb	f	2.8
I	L	p10	l3	NA	8	NA	2	5	aeg	f	3
I	L	p11	l1	NA	6	NA	2	5	alb	m	2.3
I	L	p11	l3	NA	8	NA	2	9	aeg	f	3
I	L	p12	l2	NA	6	NA	2	7	aeg	m	2.3
I	L	p12	l3	NA	6	NA	2	4	alb	m	2.2
I	L	p14	l1	NA	6	NA	2	6	alb	f	2.9
I	L	p14	l3	NA	9	NA	NA	2	aeg	f	3.1
I	L	p15	l1	NA	6	NA	2	5	alb	m	2.5
I	L	p15	l3	NA	8	NA	2	7	aeg	f	3
I	M	p1	l1	NA	6	NA	2	8	aeg	f	3.3
I	M	p1	l2	NA	7	NA	2	5	alb	m	2.6
I	M	p2	l1	NA	6	NA	2	4	alb	m	2.3
I	M	p2	l2	NA	5	NA	2	8	aeg	m	2.5
I	M	p3	l1	NA	6	NA	2	8	aeg	f	3.3
I	M	p3	l2	NA	8	NA	2	4	alb	m	2.4
I	M	p4	l1	NA	6	NA	2	8	aeg	m	2.5
I	M	p4	l3	NA	8	NA	2	6	alb	f	2.8
I	M	p5	l1	NA	6	NA	2	3	alb	m	2.3
I	M	p5	l2	NA	6	NA	2	8	aeg	m	2.4
I	M	p6	l2	NA	6	NA	3	7	alb	f	2.8
I	M	p6	l3	NA	6	NA	2	11	aeg	m	2.4
I	M	p8	l1	NA	6	NA	2	7	aeg	m	2.5
I	M	p8	l3	NA	7	NA	2	5	alb	m	2.4
I	M	p9	l1	NA	6	NA	2	9	alb	m	2.4
I	M	p9	l3	NA	5	NA	2	11	aeg	m	2.3
I	M	p11	l1	NA	6	NA	2	6	alb	f	3
I	M	p11	l2	NA	6	NA	2	10	aeg	m	2.5
I	M	p12	l1	NA	5	NA	2	10	aeg	m	2.6
I	M	p12	l2	NA	6	NA	2	8	alb	m	2.5
I	M	p13	l2	NA	6	NA	2	6	alb	m	2.6
I	M	p13	l3	NA	6	NA	2	7	aeg	m	2.5
I	M	p15	l1	NA	6	NA	2	9	aeg	m	2.3
I	M	p15	l3	NA	6	NA	2	9	alb	m	2.4
I	N	p2	l2	NA	6	NA	2	10	aeg	m	2.6
I	N	p2	l3	NA	5	2	NA	NA	alb	NA	NA
I	N	p3	l1	NA	5	NA	2	7	alb	m	2.4
I	N	p3	l2	NA	6	NA	2	11	aeg	m	2.5
I	N	p5	l1	NA	6	NA	2	6	alb	m	2.5
I	N	p5	l2	NA	6	NA	2	12	aeg	m	2
I	N	p6	l1	NA	6	NA	2	6	alb	f	3.1
I	N	p6	l2	NA	6	NA	2	13	aeg	m	2.7
I	N	p7	l1	NA	6	NA	NA	2	aeg	f	3.3
I	N	p7	l3	NA	6	NA	2	7	alb	f	3
I	N	p9	l2	NA	6	NA	2	12	aeg	f	3.3
I	N	p9	l3	NA	6	NA	2	9	alb	f	2.9
I	N	p10	l1	NA	6	NA	2	6	alb	m	2.4
I	N	p10	l3	NA	6	NA	2	10	aeg	f	3.4
I	N	p11	l2	NA	6	NA	2	11	aeg	m	2.5
I	N	p11	l3	NA	6	NA	NA	2	alb	NA	NA
I	N	p12	l1	NA	6	NA	2	10	aeg	m	2.6
I	N	p12	l3	NA	6	NA	2	7	alb	m	2.2
I	N	p14	l2	NA	6	NA	2	1	aeg	f	3.5
I	N	p14	l3	NA	6	NA	3	8	alb	f	3.1
I	N	p15	l1	NA	6	NA	2	11	aeg	m	2.5
I	N	p15	l3	NA	6	NA	2	6	alb	m	2.5
